# Supplementary material for: Silica-Supported Zinc(II)–Schiff-Base Catalysts for Lactide Ring-Opening Polymerization: Influence of Support Morphology and Ligand Substituents
Source: Polymers (Basel). 2026 Mar 18;18(6):737. doi: 10.3390/polym18060737 (PMC13030640; doi:10.3390/polym18060737)
Supplement: Supplementary file 1 [file polymers-18-00737-s001.zip]

Archive with 1 entries (1 files):
- polymers-4187311-supplementary.pdf
